# Supplementary material for: Prognostic impact of oral anticoagulation therapy and atrial fibrillation in patients with type B acute aortic dissection
Source: J Arrhythm. 2024 Mar 7;40(2):297–305. doi: 10.1002/joa3.13020 (PMC10995604; doi:10.1002/joa3.13020)
Supplement: Supplementary file 2 — Table S1: [file JOA3-40-297-s002.xlsx]

## Sheet: Sheet1
Supplemental Table 1: Details of patients with OAC.
Patients	Age (y.o)	Sex	Dissection type	PAF/Non-PAF	New onset AF /Preexisting AF	Past history of HT	Past history of DM	Past history of stroke	Past history of CHF	CHADS2 score	Detail of OAC	Dissection type at 48 hours*	Dissection type at 6 months*	Dissection type at 1 year*	Number of days to MACCE (days)	Detail of MACCE
1	71	M	Thrombosed	PAF	Preexisting AF	+	-	-	-	1	Warfarin	Thrombosed	Thrombosed	Thrombosed	7	Cerebral infarction
2	89	M	Non-thrombosed	PAF	Preexisting AF	+	-	-	-	2	Rivaroxaban	Non-thrombosed	Non-thrombosed	-	57	Progressive aortic event
3	80	M	Non-thrombosed	Non-PAF	Preexisting AF	-	-	-	+	2	Warfarin	Non-thrombosed	Non-thrombosed	Non-thrombosed	258	Progressive aortic event
4	77	M	Non-thrombosed	PAF	New onset AF	-	-	-	-	1	Apixaban	Non-thrombosed	Non-thrombosed	-	27	Progressive aortic event
5	83	M	Non-thrombosed	Non-PAF	Preexisting AF	+	-	-	-	2	Edoxaban	Non-thrombosed	Non-thrombosed	-	65	Progressive aortic event
6	80	M	Thrombosed	Non-PAF	Preexisting AF	+	-	-	-	2	Rivaroxaban	Non-thrombosed	Non-thrombosed	-	3	Cerebral infarction
7	50	M	Thrombosed	PAF	Preexisting AF	+	-	-	-	1	Edoxaban	Thrombosed	Non-thrombosed	-	22	Progressive aortic event
8	68	M	Non-thrombosed	PAF	Preexisting AF	+	-	-	-	1	Apixaban	Non-thrombosed	Non-thrombosed	Non-thrombosed	287	Progressive aortic event
9	70	M	Thrombosed	PAF	Preexisting AF	+	-	-	-	1	Dabigatran	Thrombosed	Thrombosed	-	9	Progressive aortic event
10	77	M	Thrombosed	PAF	New onset AF	-	-	+	-	3	Edoxaban	Thrombosed	Thrombosed	Thrombosed	-	-
11	77	M	Thrombosed	PAF	New onset AF	+	-	-	-	2	Apixaban	Thrombosed	Thrombosed	Thrombosed	-	-
12	79	M	Thrombosed	PAF	Preexisting AF	+	-	-	-	2	Edoxaban	Thrombosed	Thrombosed	Thrombosed	-	-
13	70	M	Thrombosed	PAF	New onset AF	+	-	-	-	1	Edoxaban	Thrombosed	Thrombosed	Thrombosed	-	-
*: After the initial event, the patients were followed up with CT scans at 48 hours. After discharge, follow-up CT scans were performed 6 months and 1 year after onset. Alternatively, additional CT scans were performed according to subjective symptoms and other findings.
AF: atrial fibrillation,HT:hypertension, DM:diabetes mellitus, CHF:congestive heart failure, OAC: oral anticoagulants,
